# Supplementary material for: Life Cycle Assessment and Impact Correlation Analysis of Fly Ash Geopolymer Concrete
Source: Materials (Basel). 2021 Dec 1;14(23):7375. doi: 10.3390/ma14237375 (PMC8658180; doi:10.3390/ma14237375)
Supplement: Supplementary file 1 [file materials-14-07375-s001.zip]

Archive with 1 entries (1 files):
- materials-1449583-supplementary.pdf
